# Supplementary material for: The Mulberry WRKY Transcription Factor MaWRKYIIc7 Participates in Regulating Plant Drought Stress Tolerance
Source: Int J Mol Sci. 2025 Feb 17;26(4):1714. doi: 10.3390/ijms26041714 (PMC11855790; doi:10.3390/ijms26041714)
Supplement: Supplementary file 1 [file ijms-26-01714-s001.zip]

Archive with 10 entries (10 files):
- Figure S1.tif
- Figure S2.tif
- Figure S3.tif
- Figure S4.tif
- Figure S5.tif
- Figure S6.tif
- Table S1.pdf
- Table S2.pdf
- Table S3.xlsx
- Table S4.xlsx
