# Supplementary material for: The Mulberry WRKY Transcription Factor MaWRKYIIc7 Participates in Regulating Plant Drought Stress Tolerance
Source: Int J Mol Sci. 2025 Feb 17;26(4):1714. doi: 10.3390/ijms26041714 (PMC11855790; doi:10.3390/ijms26041714)
Supplement: Supplementary file 1 [file ijms-26-01714-s001.zip › Table S3.xlsx]

## Sheet: Sheet1
Table S3. proMaRD29A and proMaNCED1 segmented sequences.
A1：GAGAATACTACTAAATATACCAATAATCCTACAGGTAAAGATTCATTTGAAGCTCCTAGTGAGAAAAATTAGAAAATAGTCAATCGCAGAGAGACTATTCCAAACAGTTA
A2:AAGAGATATACCATGTAAATGACAGTCACTTTGTTGACAATGGCTGGCTCACCTCAATATCTGTCACGCCATAGGGCACCTATTAGTCATCATTGTAAGCAAGCTGTGCAACATTATCAATTCCAAAATTCTACTCTTACCCACCACGGCACTGACCACGTCTAACAAAAATCCATGTACGTGTCACGAGTCGGTTACAA
N1:TTCACAAGCTGATGTCACAACTTTGTAACAACTTAAGAATTTGAACATGATATACATACTTTTCAACAAAGAAAACAACAATGGTATGTATAGATATAGCTCAGGTAATTGGCGACTGTAATT
N2:TTGGAAGTCTGCTAATTAGTATTGTTCAAGATGACTAGATTCTAATAGGTAGCTCTGATCATGACTAGATATGGGATAATAGATACAAGGACAATTGACAATTTGACATGATTGGAACAAACAATAACTT
N3：ATTAGGTAATGGGGTCAGAAATGTGGTAGTAGAATAAGTGGGGCCATATGTATTGGATGATGATAGAGAACAGCCCACTTTATAGTCCCATAGAAATTAGAAAGGGCCGTTTACAGTGAGACTCATGTCATGTGTCCGTCCATG
N4：AGGACCATGCATGATGACAATATGAGAGAGAGAGAGAGAGAGAGAGAGAGAGAGAGAGAGAGTTTGGTGTTTGTATATGGATGGTATGTGTGTAGGAGGGAGAGCGTGTGGGGCAAGTGACGTGACCAAGATTTCGTGGTTGAA
N5：AATTAGAGTGTGCCTCACTAATACGTTATTTTCATCCTCCTTTTCTTTAGTATGTCAAACACACGCTATCTCTCCCTCCATTTCTTTAGCCACTCATTGGTCCCTAATT
N6：GAGACAAAGAATGGTATGTTACTATATGTTATGTATGTATGTCTGCCACAACCGATGTACATAAATTTAGGAGGGCCTTCCGGCTCATTGAATTTTGTATATGTCAATAATCCCCCCAAGTTCCCTTTCCACAAATCCACCACGTGG
N7：GGACCTCCTTTCTAAAAACAAACACTTCTTTTCACCACCCTCTCCCAACTCTATTTATACCCCATTTCCTCTCCCTCTTTCTCTCCAAAACTCAGACTCTCTCTCTTCTCATTTTAAGGAGTCAAACAAAAAGAAACATTTCTCACAAAGG
