# Supplementary material for: The Mulberry WRKY Transcription Factor MaWRKYIIc7 Participates in Regulating Plant Drought Stress Tolerance
Source: Int J Mol Sci. 2025 Feb 17;26(4):1714. doi: 10.3390/ijms26041714 (PMC11855790; doi:10.3390/ijms26041714)
Supplement: Supplementary file 1 [file ijms-26-01714-s001.zip › Table S4.xlsx]

## Sheet: Sheet1
Table S4. qRT-PCR primer sequence.
AtABA1-RT-F	TCATGCCTAACTCAAGCCTC
AtABA1-RT-R	TCGCGGTGAACGACCCATAA
AtAFP2-RT-F	ACTCCGAGGAAGCTGAAACG
AtAFP2-RT-R	CCATTCTCCTAAGCGATTGC
AtARCK1-RT-F	TGAGAATGCTGAGAGAAGGC
AtARCK1-RT-R	CAGGAGATAAAGATGGCGAC
AtDREB1C-RT-F	CCAGCGGGAAGGAAGAAGTT
AtDREB1C-RT-R	CATCTCAGCGGTTTGGAAAG
AtDREB1D-RT-F	ACGAGCTGGGAGGAAGAAGT
AtDREB1D-RT-R	GAGCAGCCATTTCAACCGTC
AtActin1-RT-F	GGATGCTTATGTTGGCGATG
AtActin1-RT-R	AAGCGGTGCCTCGGTAAGTA
AtGADPH-RT-F	ACCACTAACTGCCTTGCT
AtGADPH-RT-R	CTGGGAATAATGTTGAATGA
MaArgF	ACTCGTCGTTTTTGCAAGGC
MaArgR	CAATGTGAGACACACCGGGA
MaP5CS1F	ACTAGTGGCTATGCCCCAGA
MaP5CS1R	TCGTCACCAACCGTACTTGG
MaP5CS2F	GGCCCTCCAAGTGATCCAAA
MaP5CS2R	CTTCAGAGCCAGTCGAGCAA
MaSOD2-1F	AGCACCACAGAACCTACGTG
MaSOD2-1R	ACCCGGTTTCATGGATTCCC
MaPRX2F	GTGGAAAAAGCTTGCCCTGG
MaPRX2R	TCGATGTTGGTGGCGTTGTA
MaCAT2F	AGATACGACCCTGTCCGTCA
MaCAT2R	TGACACGTGGGTCAGACAAG
MaABA2-1F	GAGAGCGTAGTGCGCCTATT
MaABA2-1R	TGATACACCCGCGTTGTTGA
MaAOG1F	TTCGGGTCCATCTGGTTTCG
MaAOG1R	ATTCGCCGTCAAGGTTCCAT
MaLut5F	TGGCACTTGCAATGCTTGTC
MaLut5R	CAGTCCTTCCGTCGTGTGAA
MaNCED1F	TGATCGGATCCTGCATGACG
MaNCED1R	ATCGGTAATGATGGGTCGCC
MaZEP4F	AGAGTTGGGTGCGTTACTGG
MaZEP4R	TTTGTTGCAAGGCCATTCGG
MaActin-F	GTCCTCTTCCAACCATCTCT
MaActin-R	ATCTCCTTGCTCATCCTGTC
MaGADPH-F	CTCCCAAGGTCTCCACATCA
MaGADPH-R	GCAATTCTGTGGCTGTCGCT
